# Supplementary material for: Enhanced Resolution of Evolution and Phylogeny of the Moths Inferred from Nineteen Mitochondrial Genomes
Source: Genes (Basel). 2022 Sep 12;13(9):1634. doi: 10.3390/genes13091634 (PMC9498458; doi:10.3390/genes13091634)
Supplement: Supplementary file 1 [file genes-13-01634-s001.zip › Table S1.xlsx]

## Sheet: Sheet1
Table S1. Species information of mitochondrion genomes used in the study
Organism	Family	Subfamily	Genus	ID
Xanthochlorus tibetensis	Dolichopodidae	Xanthochlorinae	Xanthochlorus	NC_053652.1
Drosophila melanogaster	Drosophilidae	Drosophilinae	Drosophila	KT896664.1
Auzata chinensis*	Drepanidae	Drepaninae	Auzata	OP359031
Cyclidia fractifasciata*	Drepanidae	Drepaninae	Cyclidia	OP359025
Drepana arcuata	Drepanidae	Drepaninae	Drepana	KJ508053.1
Drepana pallida	Drepanidae	Drepaninae	Drepana	MH324504.1
Ericeia subcinerea*	Erebidae	Erebinae	Ericeia	OP359033
Barsine fuscozonata*	Erebidae	Arctiinae	Barsine	OP359027
Vamuna remelana*	Erebidae	Arctiinae	Vamuna	OP359032
Vamuna virilis	Erebidae	Arctiinae	Vamuna	NC_026844.1
Hyphantria cunea	Erebidae	Arctiinae	Hyphantria	NC_014058.1
Amata formosae	Erebidae	Arctiinae	Amata	NC_021416.1
Callimorpha dominula	Erebidae	Arctiinae	Callimorpha	NC_027094.1
Arctia plantaginis	Erebidae	Arctiinae	Arctia	NC_057559.1
Hydrillodes lentalis	Erebidae	Herminiinae	Hydrillodes	NC_041106.1
Paragabara curvicornuta	Erebidae	Hypeninae	Paragabara	NC_034638.1
Euproctis similis	Erebidae	Lymantriinae	Euproctis	NC_035886.1
Gynaephora minora	Erebidae	Lymantriinae	Gynaephora	NC_036739.1
Somena scintillans	Erebidae	Lymantriinae	Somena	NC_039764.1
Obeidia gigantearia*	Geometridae	Ennominae	Obeidia	OP359038
Ophthalmitis albosignaria*	Geometridae	Ennominae	Ophthalmitis	OP359034
Medasina albidaria*	Geometridae	Ennominae	Medasina	OP359022
Ourapteryx ebuleata*	Geometridae	Ennominae	Ourapteryx	OP359026
Mesastrape fulguraria*	Geometridae	Ennominae	Mesastrape	OP359029
Metabraxas rubrotincta*	Geometridae	Ennominae	Metabraxas	OP359035
Apocheima cinerarius	Geometridae	Ennominae	Apocheima	KR478686.1
Semiothisa cinerearia	Geometridae	Ennominae	Semiothisa	MK880228.1
Hypomecis punctinalis	Geometridae	Ennominae	Hypomecis	MK903031.1
Phthonandria atrilineata	Geometridae	Ennominae	Phthonandria	NC_010522.1
Xanthabraxas hemionata	Geometridae	Ennominae	Xanthabraxas	OK509075.1
Abraxas suspecta	Geometridae	Ennominae	Abraxas	NC_034804.1
Ectropis obliqua	Geometridae	Ennominae	Ectropis	NC_036717.1
Erannis ankeraria	Geometridae	Ennominae	Erannis	NC_047212.1
Sucra jujuba	Geometridae	Ennominae	Sucra	MZ507574.1
Jankowskia athleta	Geometridae	Ennominae	Jankowskia	NC_027948.1
Biston perclara	Geometridae	Ennominae	Biston	NC_030769.1
Iotaphora admirabilis	Geometridae	Geometrinae	Iotaphora	NC_056092.1
Hydrelia parvulata	Geometridae	Larentiinae	Hydrelia	MN962739.1
Operophtera brumata	Geometridae	Larentiinae	Operophtera	NC_027723.1
Pasiphila chloerata	Geometridae	Larentiinae	Pasiphila	NC_057249.1
Idaea simplicior	Geometridae	Sterrhinae	Idaea	MN715151.1
Cymatophoropsis trimaculata*	Noctuidae	Acronictinae	Cymatophoropsis	OP359039
Helicoverpa armigera	Noctuidae	Heliothinae	Helicoverpa	NC_014668.1
Agrotis segetum	Noctuidae	Noctuinae	Agrotis	NC_022689.1
Striacosta albicosta	Noctuidae	Noctuinae	Striacosta	NC_025774.1
Spodoptera littoralis	Noctuidae	Amphipyrinae	Spodoptera	NC_053623.1
Diachrysia nadeja	Noctuidae	Plusiinae	Diachrysia	NC_053855.1
Spatalia doerriesi*	Notodontidae	Pygaerinae	Spatalia	OP359036
Kamalia tattakana*	Notodontidae	Notodontinae	Kamalia	OP359028
Zaranga tukuringra*	Notodontidae	Dudusinae	Zaranga	OP359037
Epodonta lineata*	Notodontidae	Ptilodontinae	Epodonta	OP359023
Clostera anachoreta	Notodontidae	Pygaerinae	Clostera	NC_034740.1
Clostera anastomosis	Notodontidae	Pygaerinae	Clostera	NC_041140.1
Thaumetopoea pityocampa	Notodontidae	Thaumetopoeinae	Thaumetopoea	NC_053256.1
Ochrogaster lunifer	Notodontidae	Thaumetopoeinae	Ochrogaster	NC_011128.1
Acosmeryx castanea*	Sphingidae	Macroglossinae	Acosmeryx	OP359040
Rhagastis castor*	Sphingidae	Macroglossinae	Rhagastis	OP359024
Theretra japonica	Sphingidae	Macroglossinae	Theretra	NC_037725.1
Manduca sexta	Sphingidae	Sphinginae	Manduca	NC_010266.1
Marumba cristata*	Sphingidae	Smerinthinae	Marumba	OP359030
Marumba gaschkewitschii	Sphingidae	Smerinthinae	Marumba	MT712137.1
Marumba sperchius	Sphingidae	Smerinthinae	Marumba	MT712138.1
Marumba saishiuana	Sphingidae	Smerinthinae	Marumba	MZ593602.1
Clanis bilineata	Sphingidae	Smerinthinae	Clanis	NC_046720.1
Leucophlebia lineata	Sphingidae	Smerinthinae	Leucophlebia	NC_046721.1
Orecta lycidas	Sphingidae	Smerinthinae	Orecta	NC_046722.1
Protambulyx strigilis	Sphingidae	Smerinthinae	Protambulyx	NC_046726.1
Adhemarius dariensis	Sphingidae	Smerinthinae	Adhemarius	NC_046728.1
Note: X. tibetensis and D. melanogaster of Diptera were used as outgroups on the phylogenetic analyses. * indicated the newly sequenced species in this study
