# Supplementary material for: Enhanced Resolution of Evolution and Phylogeny of the Moths Inferred from Nineteen Mitochondrial Genomes
Source: Genes (Basel). 2022 Sep 12;13(9):1634. doi: 10.3390/genes13091634 (PMC9498458; doi:10.3390/genes13091634)
Supplement: Supplementary file 1 [file genes-13-01634-s001.zip › Table S2.xlsx]

## Sheet: Auzata chinensis
Table S2. Details on the gene organization of the nineteen moth mitogenomes
species	Auzata chinensis
Gene	Position		Size	Intergenic nucleotides	Codon
	From	To			Start	Stop	Strand
rrnS	47	828	782				H
trnV	829	892	64	0			H
rrnL	897	2271	1375	4			H
trnL1	2280	2349	70	8			H
nad1	2351	3286	936	1	ATG	TAA	H
trnS2	3304	3367	64	17			L
cytb	3366	4511	1146	-2	ATG	TAA	L
nad6	4515	5042	528	3	ATC	TAA	L
trnP	5045	5109	65	3			H
trnT	5110	5173	64	0			L
nad4L	5178	5468	291	4	ATG	TAA	H
nad4	5469	6807	1339	0	ATG	T	H
trnH	6808	6873	66	0			H
nad5	6874	8611	1738	0	ATA	T	H
trnF	8615	8681	67	3			H
trnE	8680	8746	67	-2			L
trnS_copy2	8758	8818	61	11			L
trnN	8817	8881	65	-2			L
trnR	8886	8948	63	4			L
trnA	8948	9014	67	-1			L
nad3	9014	9367	354	-1	ATT	TAA	L
trnG	9368	9432	65	0			L
cox3	9435	10226	792	2	ATG	TAA	L
atp6	10226	10903	678	-1	ATG	TAA	L
atp8	10897	11058	162	-7	ATC	TAA	L
trnD	11059	11129	71	0			L
trnK	11129	11199	71	-1			L
cox2	11200	11881	682	0	ATG	T	L
trnL_copy2	11882	11948	67	0			L
cox1	11949	13479	1531	0	CGA	T	L
trnY	13482	13546	65	2			H
trnC	13554	13620	67	7			H
trnW	13613	13678	66	-8			L
nad2	13677	14681	1005	-2	ATT	TAA	L
trnQ	14752	14820	69	70			H
trnI	14818	14883	66	-3			L
trnM	14884	14950	67	0			L

## Sheet: Acosmeryx castanea
species	Acosmeryx castanea
Gene	Position		Size	Intergenic nucleotides	Codon
	From	To			Start	Stop	Strand
rrnL	5	1376	1372	4			H
trnL1	1352	1419	68	-25			H
nad1	1421	2356	936	1	ATG	TAA	H
trnS2	2376	2440	65	19			L
cytb	2439	3587	1149	-2	ATG	TAA	L
nad6	3587	4117	531	-1	ATG	TAA	L
trnP	4120	4185	66	2			H
trnT	4185	4250	66	-1			L
nad4L	4317	4607	291	66	ATG	TAA	H
nad4	4659	5990	1332	51	ATG	TAA	H
trnH	5994	6059	66	3			H
nad5	6075	7814	1740	15	ATT	TAA	H
trnF	7798	7863	66	-17			H
trnE	7862	7927	66	-2			L
trnS_copy2	7928	7987	60	0			L
trnN	7988	8052	65	0			L
trnR	8053	8116	64	0			L
trnA	8117	8180	64	0			L
nad3	8179	8532	354	-2	ATT	TAG	L
trnG	8533	8600	68	0			L
cox3	8603	9394	792	2	ATG	TAA	L
atp6	9394	10071	678	-1	ATG	TAA	L
atp8	10065	10226	162	-7	ATC	TAA	L
trnD	10227	10293	67	0			L
trnK	10301	10371	71	7			L
cox2	10372	11053	682	0	ATG	T	L
trnL_copy2	11054	11120	67	0			L
cox1	11116	12651	1536	-5	CGA	TAA	L
trnY	12654	12717	64	2			H
trnC	12718	12781	64	0			H
trnW	12774	12840	67	-8			L
nad2	12839	13849	1011	-2	ATT	TAA	L
trnQ	13909	13977	69	59			H
trnI	13975	14040	66	-3			L
trnM	14041	14107	67	0			L
rrnS	14330	15136	807				H
trnV	15137	15201	65	0			H

## Sheet: Barsine fuscozonata
species	Barsine fuscozonata
Gene	Position		Size	Intergenic nucleotides	Codon
	From	To			Start	Stop	Strand
trnA	38	103	66	37			H
trnR	113	175	63	9			H
trnN	176	240	65	0			H
trnS1	246	311	66	5			H
trnE	312	377	66	0			H
trnF	377	440	64	-1			L
nad5	440	2182	1743	-1	ATA	TAA	L
trnH	2183	2249	67	0			L
nad4	2249	3588	1340	-1	ATG	TA	L
nad4L	3596	3883	288	7	ATG	TAA	L
trnT	3887	3950	64	3			H
trnP	3951	4015	65	0			L
nad6	4022	4549	528	6	ATC	TAA	H
cytb	4558	5706	1149	8	ATA	TAA	H
trnS_copy2	5716	5782	67	9			H
nad1	5796	6737	942	13	ATG	TAA	L
trnL1	6739	6806	68	1			L
rrnL	6805	8181	1377	-2			L
trnV	8182	8249	68	0			L
rrnS	8249	9062	814	-1			L
trnM	9391	9456	66				H
trnI	9459	9523	65	2			H
trnQ	9521	9589	69	-3			L
nad2	9638	10651	1014	48	ATT	TAA	H
trnW	10650	10717	68	-2			H
trnC	10710	10777	68	-8			L
trnY	10782	10846	65	4			L
cox1	10854	12389	1536	7	CGA	TAA	H
trnL_copy2	12385	12451	67	-5			H
cox2	12452	13133	682	0	ATA	T	H
trnK	13134	13203	70	0			H
trnD	13204	13269	66	0			H
atp8	13270	13434	165	0	ATA	TAA	H
atp6	13428	14105	678	-7	ATG	TAA	H
cox3	14107	14895	789	1	ATG	TAA	H
trnG	14898	14965	68	2			H
nad3	14966	15319	354	0	ATT	TAA	H

## Sheet: Cyclidia fractifasciata
species	Cyclidia fractifasciata
Gene	Position		Size	Intergenic nucleotides	Codon
	From	To			Start	Stop	Strand
trnM	106	172	67				H
trnI	173	237	65	0			H
trnQ	235	303	69	-3			L
nad2	353	1366	1014	49	ATT	TAA	H
trnW	1375	1443	69	8			H
trnC	1436	1499	64	-8			L
trnY	1500	1570	71	0			L
cox1	1573	3105	1533	2	CGA	TAA	H
trnL2	3108	3174	67	2			H
cox2	3176	3857	682	1	ATG	T	H
trnK	3855	3925	71	-3			H
trnD	3925	3992	68	-1			H
atp8	3993	4163	171	0	ATT	TAA	H
atp6	4157	4834	678	-7	ATG	TAA	H
cox3	4834	5622	789	-1	ATG	TAA	H
trnG	5625	5691	67	2			H
nad3	5692	6045	354	0	ATT	TAA	H
trnA	6074	6138	65	28			H
trnR	6141	6207	67	2			H
trnN	6220	6286	67	12			H
trnS1	6288	6353	66	1			H
trnE	6354	6422	69	0			H
trnF	6421	6489	69	-2			L
nad5	6489	8231	1743	-1	ATT	TAA	L
trnH	8232	8296	65	0			L
nad4	8296	9635	1340	-1	ATG	TA	L
nad4L	9654	9947	294	18	ATG	TAA	L
trnT	9952	10016	65	4			H
trnP	10017	10081	65	0			L
nad6	10084	10614	531	2	ATA	TAA	H
cytb	10628	11779	1152	13	ATG	TAA	H
trnS_copy2	11784	11851	68	4			H
nad1	11869	12804	936	17	ATG	TAA	L
trnL_copy2	12806	12872	67	1			L
rrnL	12849	14241	1393	-24			L
trnV	14242	14306	65	0			L
rrnS	14307	15136	830	0			L

## Sheet: Cymatophoropsis trimaculata
species	Cymatophoropsis trimaculata
Gene	Position		Size	Intergenic nucleotides	Codon
	From	To			Start	Stop	Strand
rrnS	20	836	817				H
trnV	837	902	66	0			H
rrnL	903	2271	1369	0			H
trnL1	2276	2344	69	4			H
nad1	2345	3283	939	0	ATT	TAA	H
trnS2	3302	3365	64	18			L
cytb	3370	4518	1149	4	ATA	TAA	L
nad6	4549	5076	528	30	ATA	TAA	L
trnP	5087	5152	66	10			H
trnT	5153	5219	67	0			L
nad4L	5225	5515	291	5	ATG	TAG	H
nad4	5552	6891	1340	36	ATG	TA	H
trnH	6891	6956	66	-1			H
nad5	6957	8708	1752	0	ATT	TAA	H
trnF	8709	8773	65	0			H
trnE	8784	8850	67	10			L
trnS_copy2	8851	8916	66	0			L
trnN	8919	8984	66	2			L
trnR	8993	9057	65	8			L
trnA	9076	9142	67	18			L
nad3	9142	9498	357	-1	ATA	TAA	L
trnG	9496	9561	66	-3			L
cox3	9564	10352	789	2	ATG	TAA	L
atp6	10352	11029	678	-1	ATG	TAA	L
atp8	11023	11184	162	-7	ATA	TAA	L
trnD	11185	11250	66	0			L
trnK	11266	11336	71	15			L
cox2	11337	12018	682	0	ATG	T	L
trnL_copy2	12019	12085	67	0			L
cox1	12081	13619	1539	-5	TTG	TAA	L
trnY	13626	13689	64	6			H
trnC	13705	13772	68	15			H
trnW	13765	13833	69	-8			L
nad2	13832	14845	1014	-2	ATT	TAA	L
trnQ	14907	14975	69	61			H
trnI	14973	15038	66	-3			L
trnM	15039	15106	68	0			L

## Sheet: Ericeia subcinerea
species	Ericeia subcinerea
Gene	Position		Size	Intergenic nucleotides	Codon
	From	To			Start	Stop	Strand
rrnS	4	779	776				H
trnV	779	844	66	-1			H
rrnL	846	2238	1393	1			H
trnL1	2218	2286	69	-21			H
nad1	2288	3226	939	1	ATG	TAA	H
trnS2	3248	3312	65	21			L
cytb	3327	4484	1158	14	ATG	TAA	L
nad6	4542	5072	531	57	ATA	TAA	L
trnP	5075	5139	65	2			H
trnT	5140	5205	66	0			L
nad4L	5211	5498	288	5	ATG	TAA	H
nad4	5521	6860	1340	22	ATG	TA	H
trnH	6860	6927	68	-1			H
nad5	6928	8670	1743	0	ATA	TAA	H
trnF	8674	8740	67	3			H
trnE	8780	8846	67	39			L
trnS_copy2	8868	8933	66	21			L
trnN	8969	9034	66	35			L
trnR	9081	9145	65	46			L
trnA	9171	9236	66	25			L
nad3	9266	9619	354	29	ATT	TAA	L
trnG	9620	9685	66	0			L
cox3	9688	10476	789	2	ATG	TAA	L
atp6	10533	11210	678	56	ATG	TAA	L
atp8	11204	11368	165	-7	ATC	TAA	L
trnD	11369	11435	67	0			L
trnK	11436	11505	70	0			L
cox2	11506	12187	682	0	ATA	T	L
trnL_copy2	12188	12254	67	0			L
cox1	12250	13788	1539	-5	ATG	TAA	L
trnY	13799	13863	65	10			H
trnC	13864	13926	63	0			H
trnW	13919	13987	69	-8			L
nad2	13986	14999	1014	-2	ATT	TAA	L
trnQ	15054	15122	69	54			H
trnI	15120	15187	68	-3			L
trnM	15204	15270	67	16			L

## Sheet: Epodonta lineata
species	Epodonta lineata
Gene	Position		Size	Intergenic nucleotides	Codon
	From	To			Start	Stop	Strand
trnM	231	298	68				H
trnI	303	368	66	4			H
trnQ	372	440	69	3			L
nad2	489	1502	1014	48	ATT	TAA	H
trnW	1511	1577	67	8			H
trnC	1570	1637	68	-8			L
trnY	1644	1708	65	6			L
cox1	1712	3247	1536	3	CGA	TAA	H
trnL2	3243	3309	67	-5			H
cox2	3310	3991	682	0	ATG	T	H
trnK	3992	4062	71	0			H
trnD	4125	4191	67	62			H
atp8	4192	4350	159	0	ATT	TAA	H
atp6	4344	5021	678	-7	ATG	TAA	H
cox3	5021	5809	789	-1	ATG	TAA	H
trnG	5812	5877	66	2			H
nad3	5878	6231	354	0	ATT	TAA	H
trnA	6236	6303	68	4			H
trnR	6307	6369	63	3			H
trnN	6370	6434	65	0			H
trnS1	6488	6553	66	53			H
trnE	6556	6622	67	2			H
trnF	6621	6686	66	-2			L
nad5	6667	8424	1758	-20	ATT	TAA	L
trnH	8425	8489	65	0			L
nad4	8489	9828	1340	-1	ATG	TA	L
nad4L	9898	10185	288	69	ATG	TAA	L
trnT	10191	10255	65	5			H
trnP	10256	10321	66	0			L
nad6	10329	10859	531	7	ATT	TAA	H
cytb	10862	12013	1152	2	ATG	TAA	H
trnS_copy2	12012	12076	65	-2			H
nad1	12095	13030	936	18	ATG	TAG	L
trnL_copy2	13032	13100	69	1			L
rrnL	13076	14474	1399	-25			L
trnV	14475	14540	66	0			L
rrnS	14540	15322	783	-1			L

## Sheet: Spatalia doerriesi
species	Spatalia doerriesi
Gene	Position		Size	Intergenic nucleotides	Codon
	From	To			Start	Stop	Strand
rrnS	85	924	840				H
trnV	923	987	65	-2			H
rrnL	986	2372	1387	-2			H
trnL1	2360	2429	70	-13			H
nad1	2431	3366	936	1	ATG	TAA	H
trnS2	3396	3461	66	29			L
cytb	3465	4613	1149	3	ATG	TAA	L
nad6	4628	5158	531	14	ATT	TAA	L
trnP	5168	5232	65	9			H
trnT	5233	5297	65	0			L
nad4L	5301	5591	291	3	ATG	TAA	H
nad4	5622	6961	1340	30	ATG	TA	H
trnH	6961	7026	66	-1			H
nad5	7027	8766	1740	0	ATT	TAA	H
trnF	8771	8837	67	4			H
trnE	8846	8911	66	8			L
trnS_copy2	8913	8978	66	1			L
trnN	8985	9051	67	6			L
trnR	9051	9113	63	-1			L
trnA	9118	9184	67	4			L
nad3	9198	9551	354	13	ATT	TAA	L
trnG	9552	9618	67	0			L
cox3	9621	10409	789	2	ATG	TAA	L
atp6	10409	11086	678	-1	ATG	TAA	L
atp8	11080	11241	162	-7	ATT	TAA	L
trnD	11242	11309	68	0			L
trnK	11314	11384	71	4			L
cox2	11385	12066	682	0	ATG	T	L
trnL_copy2	12068	12133	66	1			L
cox1	12129	13670	1542	-5	ATT	TAA	L
trnY	13668	13732	65	-3			H
trnC	13751	13815	65	18			H
trnW	13808	13876	69	-8			L
nad2	13886	14899	1014	9	ATT	TAA	L
trnQ	14955	15023	69	55			H
trnI	15021	15085	65	-3			L
trnM	15088	15155	68	2			L

## Sheet: Kamalia tattakana
species	Kamalia tattakana
Gene	Position		Size	Intergenic nucleotides	Codon
	From	To			Start	Stop	Strand
trnM	269	334	66				H
trnI	335	402	68	0			H
trnQ	400	468	69	-3			L
nad2	531	1532	1002	62	ATT	TAA	H
trnW	1540	1606	67	7			H
trnC	1599	1666	68	-8			L
trnY	1667	1731	65	0			L
cox1	1734	3269	1536	2	CGA	TAA	H
trnL2	3265	3330	66	-5			H
cox2	3331	4012	682	0	ATG	T	H
trnK	4013	4083	71	0			H
trnD	4083	4149	67	-1			H
atp8	4150	4308	159	0	ATC	TAA	H
atp6	4302	4979	678	-7	ATG	TAA	H
cox3	4979	5767	789	-1	ATG	TAA	H
trnG	5770	5834	65	2			H
nad3	5838	6188	351	3	ATT	TAA	H
trnA	6232	6298	67	43			H
trnR	6299	6361	63	0			H
trnN	6367	6431	65	5			H
trnS1	6432	6497	66	0			H
trnE	6499	6565	67	1			H
trnF	6564	6629	66	-2			L
nad5	6629	8368	1740	-1	ATA	TAA	L
trnH	8369	8435	67	0			L
nad4	8435	9775	1341	-1	ATG	TAA	L
nad4L	9793	10080	288	17	ATG	TAA	L
trnT	10087	10151	65	6			H
trnP	10152	10216	65	0			L
nad6	10224	10754	531	7	ATC	TAA	H
cytb	10758	11909	1152	3	ATG	TAA	H
trnS_copy2	11909	11972	64	-1			H
nad1	11989	12927	939	16	ATG	TAA	L
trnL_copy2	12929	12998	70	1			L
rrnL	12996	14363	1368	-3			L
trnV	14364	14431	68	0			L
rrnS	14432	15234	803	0			L

## Sheet: Medasina albidaria
species	Medasina albidaria
Gene	Position		Size	Intergenic nucleotides	Codon
	From	To			Start	Stop	Strand
trnM	211	278	68				H
trnI	279	345	67	0			H
trnQ	363	431	69	17			L
nad2	497	1498	1002	65	ATA	TAA	H
trnW	1513	1582	70	14			H
trnC	1575	1642	68	-8			L
trnY	1652	1717	66	9			L
cox1	1715	3259	1545	-3	ATT	TAA	H
trnL2	3255	3321	67	-5			H
cox2	3322	4003	682	0	ATG	T	H
trnK	4004	4074	71	0			H
trnD	4075	4140	66	0			H
atp8	4141	4305	165	0	ATC	TAA	H
atp6	4299	4976	678	-7	ATG	TAA	H
cox3	4989	5777	789	12	ATG	TAA	H
trnG	5782	5847	66	4			H
nad3	5845	6201	357	-3	ATA	TAA	H
trnA	6220	6287	68	18			H
trnR	6288	6351	64	0			H
trnN	6352	6417	66	0			H
trnS1	6436	6501	66	18			H
trnE	6502	6567	66	0			H
trnF	6577	6643	67	9			L
nad5	6627	8381	1755	-17	ATT	TAA	L
trnH	8382	8448	67	0			L
nad4	8449	9787	1339	0	ATG	T	L
nad4L	9789	10079	291	1	ATG	TAA	L
trnT	10094	10157	64	14			H
trnP	10158	10223	66	0			L
nad6	10226	10759	534	2	ATA	TAA	H
cytb	10795	11946	1152	35	ATG	TAA	H
trnS_copy2	11945	12010	66	-2			H
nad1	12033	12977	945	22	ATA	TAA	L
trnL_copy2	12972	13039	68	-6			L
rrnL	13083	14461	1379	43			L
trnV	14456	14522	67	-6			L
rrnS	14523	15333	811	0			L

[truncated: 9 more sheets: Marumba cristata, Ourapteryx ebuleata, Ophthalmitis albosignaria, Obeidia gigantearia, Vamuna remelana, Rhagastis castor, Mesastrape fulguraria, Metabraxas rubrotincta, Zaranga tukuringra]
